# Supplementary material for: Phylogeography and host specificity of Pasteurellaceae pathogenic to sea-farmed fish in the north-east Atlantic
Source: Front Microbiol. 2023 Sep 22;14:1236290. doi: 10.3389/fmicb.2023.1236290 (PMC10556747; doi:10.3389/fmicb.2023.1236290)
Supplement: Supplementary file 1 [file Data_Sheet_1.XLSX]

## Sheet: Ark1
Table S1: Merged square matrix showing pairwise genetic similarities (ANI – upper right triangular; number of SNPs – lower left triangular) between each of the 87 Pasteurella skyensis, 'Pasteurella atlantica' and Phocoenobacter uteri genomes included in the study. SNP distances are based on the same concatenated core gene alignment used for phylogenetic reconstruction in Figure 1. See Table 1 for…
ANI (%) SNP (bp)	95A1T	03D1	VIO11850	VIO11851	98B1	01A1	TW342_17	TW379_17	TW34_18	TW246_19	TW260_19	TW273_19	TW16_20	VIB3689	VIB3691	VIB3692	VIB3131	VIB3693	VIB3695	VIB3694	VIB2635	VIB2680	VIB2717	VIB2829	VIB2913	VIB2921	VIB2955	VIB3014	VIB3781	VIB3243	VIB3289	VIB3296	VIB3305	VIB3308	VIB3309	VIB3490	VIB3506	VIB3528	VIB3624T	VIB3642	VIB3649	VIB3670	VIB3672	VIB3673	VIB3687	VIB3782	VIB3783	VIB3784	VIB3785
95A1T		99.9311	99.6281	99.6468	97.3822	97.3652	96.4398	96.4824	96.5031	96.4453	96.3937	96.3677	96.3529	87.317	87.2914	87.2821	87.5416	87.5179	87.545	87.5345	87.4064	87.4344	87.4494	87.4651	87.4509	87.4012	87.4133	87.3602	87.404	87.4868	87.3913	87.4498	87.397	87.4447	87.3863	87.4693	87.4145	87.4023	87.4112	87.4974	87.4562	87.38	87.3953	87.4592	87.4415	87.4194	87.4129	87.4494	87.4209
03D1	116		99.6623	99.6521	97.4402	97.4132	96.4054	96.4478	96.4521	96.3917	96.3098	96.2951	96.2993	87.2816	87.2642	87.2911	87.3844	87.3685	87.4011	87.571	87.4397	87.3683	87.3872	87.3961	87.4109	87.4028	87.4205	87.3675	87.3934	87.4051	87.3868	87.3544	87.3648	87.3698	87.3467	87.4701	87.3956	87.3499	87.3681	87.4399	87.3962	87.3715	87.3767	87.4001	87.3854	87.3809	87.3745	87.4144	87.4097
VIO11850	1963	1883		99.9975	97.3425	97.3379	96.3948	96.4219	96.4165	96.3478	96.3133	96.2855	96.2881	87.4114	87.3434	87.4191	87.4138	87.4033	87.4424	87.6503	87.4352	87.4715	87.4588	87.4508	87.4625	87.4189	87.4473	87.441	87.4168	87.4627	87.4119	87.4946	87.4402	87.3929	87.4018	87.4681	87.4316	87.4364	87.475	87.4845	87.478	87.4391	87.4337	87.4764	87.4462	87.4223	87.4584	87.4642	87.4415
VIO11851	1963	1883	0		97.3381	97.35	96.3441	96.4281	96.4391	96.3841	96.3199	96.3384	96.3027	87.4251	87.367	87.4128	87.4658	87.5166	87.4997	87.6449	87.4681	87.4546	87.4651	87.4272	87.4487	87.4169	87.4325	87.4391	87.4325	87.4631	87.4169	87.4639	87.4529	87.423	87.4132	87.4449	87.4419	87.4301	87.4374	87.5005	87.4395	87.4322	87.4335	87.4398	87.4582	87.3792	87.4513	87.4621	87.4403
98B1	19890	19852	19899	19899		99.5812	96.7058	96.8158	96.8353	96.7212	96.6886	96.6398	96.6369	87.7148	87.6455	87.6255	87.6376	87.6402	87.6994	87.6947	87.7882	87.8083	87.8634	87.8305	87.8141	87.8139	87.7649	87.7946	87.7782	87.8207	87.7505	87.8215	87.7318	87.7757	87.7631	87.806	87.7812	87.7821	87.7948	87.8308	87.78	87.7908	87.8115	87.7967	87.7718	87.7802	87.7647	87.8251	87.8463
01A1	19723	19685	19699	19699	4060		96.8548	96.9628	96.9698	96.8342	96.7763	96.7028	96.7224	87.6507	87.6776	87.6515	87.7108	87.7384	87.7771	87.8362	87.7629	87.7461	87.8342	87.7531	87.7513	87.7858	87.7825	87.7245	87.773	87.7427	87.6729	87.7726	87.7404	87.7294	87.74	87.8109	87.7844	87.7224	87.7672	87.8121	87.7293	87.7391	87.811	87.785	87.7669	87.7917	87.7159	87.7513	87.7777
TW342_17	26132	26121	25581	25581	23422	23802		99.466	99.4749	99.9503	99.9612	99.957	99.9557	86.2048	86.1587	86.1433	86.2165	86.1568	86.141	86.4488	86.2934	86.3155	86.2647	86.2969	86.2811	86.3114	86.2946	86.2659	86.274	86.2708	86.2203	86.3046	86.2475	86.2525	86.2992	86.3126	86.2944	86.2486	86.2457	86.292	86.2317	86.2901	86.3013	86.2818	86.3095	86.3222	86.3014	86.3115	86.3293
TW379_17	26390	26378	26022	26022	22054	22508	4226		99.9974	99.4743	99.4571	99.4463	99.427	86.4003	86.395	86.3737	86.4632	86.413	86.4356	86.6687	86.4732	86.4903	86.5131	86.5079	86.5036	86.5471	86.5177	86.5099	86.5354	86.4969	86.4742	86.5444	86.4436	86.5098	86.5317	86.5413	86.5294	86.5187	86.4738	86.5399	86.4691	86.4849	86.5228	86.4999	86.549	86.513	86.5127	86.5221	86.5675
TW34_18	26388	26376	26020	26020	22052	22506	4227	1		99.4563	99.4634	99.4477	99.4234	86.4395	86.4022	86.4025	86.4276	86.4032	86.4123	86.6551	86.4612	86.4762	86.5387	86.5298	86.4926	86.5662	86.5324	86.5009	86.5019	86.5179	86.4517	86.5717	86.4444	86.5075	86.5244	86.5306	86.4905	86.5108	86.5073	86.5533	86.4614	86.5	86.5143	86.5094	86.5031	86.5323	86.4972	86.5134	86.5291
TW246_19	26035	26024	25484	25484	23564	23944	290	4050	4051		99.9563	99.9526	99.9593	86.2101	86.2067	86.1619	86.2529	86.1611	86.2715	86.5083	86.3125	86.3657	86.2788	86.3033	86.3395	86.3282	86.3522	86.3724	86.3447	86.3256	86.2436	86.3339	86.3105	86.2812	86.3293	86.357	86.3389	86.3465	86.3528	86.335	86.3011	86.3569	86.3296	86.335	86.3422	86.3543	86.3323	86.3612	86.3603
TW260_19	26189	26178	25638	25638	23528	23908	108	4122	4123	186		99.9586	99.955	86.1553	86.1311	86.1349	86.1606	86.0972	86.1655	86.4671	86.2628	86.2722	86.2429	86.2472	86.2464	86.2324	86.2849	86.2658	86.2503	86.256	86.1913	86.2742	86.2078	86.2432	86.2735	86.2555	86.2646	86.2468	86.2341	86.2642	86.2304	86.2678	86.2731	86.2506	86.2787	86.2815	86.248	86.2837	86.2772
TW273_19	26187	26176	25636	25636	23528	23908	106	4120	4121	184	2		99.9969	86.0818	86.0977	86.0406	86.0551	86.0115	86.0272	86.3913	86.153	86.1283	86.181	86.1898	86.1733	86.1718	86.1554	86.1885	86.155	86.1678	86.0892	86.1847	86.1222	86.1385	86.1536	86.1406	86.1643	86.1621	86.2085	86.1648	86.1464	86.2012	86.1543	86.1741	86.1749	86.1452	86.2102	86.1471	86.182
TW16_20	26188	26177	25637	25637	23529	23909	107	4121	4122	185	3	1		86.0542	86.0804	86.066	86.1191	86.0518	86.0666	86.3665	86.1656	86.1639	86.1953	86.2271	86.1525	86.2151	86.1948	86.2259	86.2007	86.2443	86.1591	86.216	86.1631	86.1826	86.1942	86.1792	86.1774	86.2134	86.2125	86.2066	86.1811	86.1733	86.1917	86.2327	86.2218	86.1713	86.2426	86.2233	86.1788
VIB3689	71741	71725	71463	71463	73248	72746	80463	79320	79309	80317	80451	80454	80455		99.9875	99.9904	98.1352	98.15	98.1315	98.1765	98.3945	98.4245	98.4145	98.4165	98.4319	98.4073	98.4147	98.4113	98.4207	98.3949	98.4152	98.4308	98.3966	98.4265	98.4041	98.4206	98.428	98.4128	98.4469	98.4186	98.423	98.391	98.3979	98.4016	98.4323	98.4289	98.4039	98.4114	98.4052
VIB3691	71742	71726	71464	71464	73248	72746	80463	79320	79309	80317	80451	80454	80455	1		99.9849	98.1214	98.1497	98.1341	98.1952	98.3976	98.3973	98.3959	98.3896	98.3988	98.4073	98.3898	98.3924	98.4036	98.388	98.3845	98.3997	98.39	98.3817	98.4018	98.4066	98.4046	98.415	98.4053	98.3949	98.405	98.3723	98.3857	98.3817	98.4091	98.3929	98.3846	98.3864	98.3978
VIB3692	71738	71722	71460	71460	73245	72743	80457	79314	79303	80311	80445	80448	80449	1	2		98.159	98.1408	98.1541	98.2062	98.3985	98.4092	98.3718	98.4192	98.3789	98.3987	98.4104	98.3817	98.4003	98.3702	98.3919	98.3894	98.3863	98.4024	98.4045	98.3783	98.3925	98.3862	98.3855	98.3966	98.3835	98.3754	98.3824	98.3713	98.4177	98.4038	98.3737	98.3878	98.3774
VIB3131	71449	71408	71333	71333	72771	72497	80299	79114	79103	80151	80292	80295	80296	13040	13041	13034		99.9867	99.9919	98.517	98.2331	98.2161	98.2419	98.232	98.2297	98.2588	98.2514	98.2122	98.2255	98.2321	98.2118	98.2438	98.2129	98.2313	98.2206	98.2352	98.2286	98.2437	98.2131	98.2395	98.2288	98.1981	98.2507	98.2193	98.2298	98.2371	98.2137	98.2533	98.2495
VIB3693	71450	71409	71334	71334	72773	72499	80300	79115	79104	80152	80293	80296	80297	13042	13043	13036	1		99.9839	98.5246	98.2215	98.2412	98.2455	98.202	98.2586	98.2294	98.2168	98.2208	98.239	98.2353	98.1928	98.2472	98.2255	98.2247	98.2331	98.2316	98.2202	98.241	98.2211	98.2373	98.208	98.2058	98.2579	98.213	98.2168	98.2291	98.2164	98.2281	98.2507
VIB3695	71450	71409	71334	71334	72772	72498	80300	79115	79104	80152	80293	80296	80297	13041	13042	13035	1	2		98.5218	98.2531	98.2717	98.2675	98.2321	98.2585	98.2638	98.2513	98.2238	98.2427	98.2519	98.2491	98.2462	98.2389	98.2693	98.235	98.2482	98.2401	98.2378	98.2215	98.233	98.2304	98.219	98.2543	98.2468	98.2248	98.2559	98.217	98.2513	98.2485
VIB3694	71343	71292	71131	71131	72976	72412	79995	78901	78891	79834	79982	79985	79986	13782	13783	13776	12609	12611	12610		98.3325	98.3663	98.3264	98.356	98.3713	98.3387	98.3846	98.3396	98.345	98.3783	98.3471	98.3633	98.3522	98.3346	98.3517	98.3668	98.348	98.3484	98.3498	98.4038	98.368	98.3494	98.3583	98.3507	98.3605	98.3715	98.3681	98.36	98.3459
VIB2635	71360	71309	70997	70997	72903	72145	80093	79060	79050	79944	80085	80086	80087	13124	13125	13117	13224	13226	13225	12529		99.9901	99.9922	99.9905	99.9915	99.9906	99.99	99.9917	99.9901	99.9901	99.992	99.9923	99.9914	99.9924	99.9907	99.9925	99.994	99.9906	99.9875	99.9907	99.991	99.9906	99.9921	99.99	99.9913	99.9904	99.9919	99.9913	99.9911
VIB2680	71360	71309	70997	70997	72903	72145	80093	79060	79050	79944	80085	80086	80087	13124	13125	13117	13224	13226	13225	12529	2		99.9916	99.9919	99.9912	99.992	99.9911	99.9906	99.9914	99.9902	99.9937	99.9926	99.9904	99.9901	99.9896	99.9931	99.9916	99.9927	99.9898	99.9907	99.9924	99.9914	99.9917	99.9918	99.9897	99.9902	99.9924	99.9939	99.9927
VIB2717	71360	71309	70997	70997	72903	72145	80093	79060	79050	79944	80085	80086	80087	13124	13125	13117	13224	13226	13225	12529	2	0		99.991	99.9885	99.9894	99.9901	99.9888	99.9903	99.9895	99.9917	99.9914	99.9907	99.9908	99.9904	99.9902	99.9904	99.9893	99.9918	99.9895	99.9913	99.9903	99.9913	99.99	99.9916	99.9897	99.9921	99.9908	99.9914
VIB2829	71360	71309	70997	70997	72903	72145	80093	79060	79050	79944	80085	80086	80087	13124	13125	13117	13224	13226	13225	12529	2	0	0		99.9927	99.9916	99.9907	99.9899	99.9907	99.9925	99.9928	99.9927	99.9896	99.9911	99.9928	99.9899	99.99	99.9915	99.9921	99.9902	99.9918	99.9901	99.9912	99.9903	99.99	99.992	99.9918	99.9934	99.9924
VIB2913	71360	71309	70997	70997	72903	72145	80093	79060	79050	79944	80085	80086	80087	13124	13125	13117	13224	13226	13225	12529	2	0	0	0		99.9886	99.989	99.989	99.9914	99.9919	99.9883	99.9903	99.9894	99.9907	99.9914	99.9915	99.9904	99.9883	99.9899	99.9879	99.9912	99.9885	99.9882	99.9903	99.9905	99.9916	99.9879	99.9905	99.9897
VIB2921	71360	71309	70997	70997	72903	72145	80093	79060	79050	79944	80085	80086	80087	13124	13125	13117	13224	13226	13225	12529	2	0	0	0	0		99.9895	99.9897	99.9887	99.9898	99.9897	99.9896	99.9907	99.9907	99.9909	99.9905	99.992	99.9935	99.9893	99.9909	99.9915	99.9894	99.9929	99.9894	99.9922	99.9926	99.9922	99.9908	99.9913
VIB2955	71353	71302	70990	70990	72902	72144	80088	79053	79043	79939	80080	80081	80082	13123	13124	13116	13223	13225	13224	12522	1	1	1	1	1	1		99.9898	99.9916	99.9914	99.9929	99.9902	99.9887	99.9914	99.9906	99.9914	99.9895	99.9888	99.9924	99.9904	99.9922	99.9884	99.9877	99.9882	99.9912	99.9928	99.9887	99.991	99.9904
VIB3014	71359	71308	70996	70996	72902	72144	80092	79059	79049	79943	80084	80085	80086	13124	13125	13117	13224	13226	13225	12529	2	2	2	2	2	2	1		99.9914	99.9893	99.9924	99.9913	99.9906	99.9912	99.9898	99.9915	99.9899	99.9871	99.9887	99.9897	99.9909	99.9877	99.9866	99.9893	99.9905	99.9902	99.9902	99.9883	99.9893
VIB3781	71360	71309	70997	70997	72903	72145	80093	79060	79050	79944	80085	80086	80087	13124	13125	13117	13224	13226	13225	12529	2	0	0	0	0	0	1	2		99.9891	99.9902	99.992	99.9895	99.9905	99.99	99.9911	99.9909	99.9875	99.9912	99.9908	99.9895	99.9908	99.9886	99.9885	99.9904	99.9923	99.9914	99.9916	99.9873
VIB3243	71360	71309	70997	70997	72903	72145	80093	79060	79050	79944	80085	80086	80087	13124	13125	13117	13224	13226	13225	12529	2	2	2	2	2	2	1	2	2		99.9912	99.9919	99.9903	99.9892	99.9918	99.9924	99.9888	99.9883	99.9926	99.9907	99.993	99.989	99.9907	99.9899	99.993	99.9914	99.992	99.9929	99.9906
VIB3289	71360	71309	70997	70997	72903	72145	80093	79060	79050	79944	80085	80086	80087	13124	13125	13117	13224	13226	13225	12529	2	2	2	2	2	2	1	2	2	0		99.9899	99.9908	99.9912	99.989	99.9924	99.9896	99.9904	99.9909	99.9909	99.9909	99.99	99.9899	99.9895	99.9909	99.991	99.9928	99.9924	99.9923
VIB3296	71360	71309	70997	70997	72903	72145	80093	79060	79050	79944	80085	80086	80087	13124	13125	13117	13224	13226	13225	12529	2	2	2	2	2	2	1	2	2	0	0		99.9922	99.9915	99.9927	99.9915	99.9908	99.9912	99.9917	99.9904	99.9913	99.9901	99.9907	99.9899	99.9916	99.9905	99.9922	99.9923	99.9898
VIB3305	71360	71309	70997	70997	72903	72145	80093	79060	79050	79944	80085	80086	80087	13125	13126	13118	13225	13227	13226	12530	3	3	3	3	3	3	2	1	3	3	3	3		99.9898	99.99	99.9907	99.9901	99.9887	99.9907	99.9897	99.9923	99.989	99.9903	99.9887	99.9904	99.9902	99.9919	99.9889	99.9894
VIB3308	71359	71308	70996	70996	72902	72144	80092	79059	79049	79943	80084	80085	80086	13124	13125	13117	13224	13226	13225	12529	2	2	2	2	2	2	1	0	2	2	2	2	1		99.9928	99.9899	99.9905	99.9877	99.9918	99.99	99.9897	99.9904	99.9909	99.988	99.99	99.9915	99.9891	99.99	99.9907
VIB3309	71359	71308	70996	70996	72902	72144	80092	79059	79049	79943	80084	80085	80086	13124	13125	13117	13224	13226	13225	12529	2	2	2	2	2	2	1	0	2	2	2	2	1	0		99.9909	99.9909	99.9888	99.9911	99.9882	99.9911	99.9889	99.9911	99.989	99.9908	99.9902	99.9916	99.9903	99.9904
VIB3490	71360	71309	70997	70997	72903	72145	80093	79060	79050	79944	80085	80086	80087	13125	13126	13118	13225	13227	13226	12530	3	3	3	3	3	3	2	1	3	3	3	3	2	1	1		99.991	99.989	99.9926	99.9913	99.9922	99.99	99.9868	99.9861	99.9929	99.992	99.9845	99.9877	99.9895
VIB3506	71360	71309	70997	70997	72903	72145	80093	79060	79050	79944	80085	80086	80087	13124	13125	13117	13224	13226	13225	12529	2	0	0	0	0	0	1	2	0	2	2	2	3	2	2	3		99.9904	99.9879	99.9884	99.9903	99.9856	99.9917	99.9906	99.9921	99.9916	99.9908	99.9909	99.9912
VIB3528	71360	71309	70997	70997	72903	72145	80093	79060	79050	79944	80085	80086	80087	13124	13125	13117	13224	13226	13225	12529	2	2	2	2	2	2	1	2	2	2	2	2	3	2	2	3	2		99.9889	99.9913	99.988	99.9882	99.9924	99.9889	99.991	99.992	99.9911	99.992	99.9903
VIB3624T	71360	71309	70997	70997	72903	72145	80093	79060	79050	79944	80085	80086	80087	13124	13125	13117	13224	13226	13225	12529	2	2	2	2	2	2	1	2	2	0	0	0	3	2	2	3	2	2		99.9908	99.9932	99.9887	99.9886	99.9886	99.9915	99.9917	99.9907	99.9925	99.9919
VIB3642	71360	71309	70997	70997	72903	72145	80093	79060	79050	79944	80085	80086	80087	13124	13125	13117	13224	13226	13225	12529	2	2	2	2	2	2	1	2	2	2	2	2	3	2	2	3	2	0	2		99.9919	99.9882	99.9889	99.9879	99.9911	99.9895	99.9866	99.9924	99.9903
VIB3649	71354	71303	70991	70991	72903	72145	80089	79054	79044	79940	80081	80082	80083	13124	13125	13117	13224	13226	13225	12523	2	2	2	2	2	2	1	2	2	0	0	0	3	2	2	3	2	2	0	2		99.9853	99.9894	99.9889	99.9908	99.9927	99.9886	99.9926	99.9919
VIB3670	71361	71310	70998	70998	72904	72146	80094	79061	79051	79945	80086	80087	80088	13125	13126	13118	13225	13227	13226	12530	3	1	1	1	1	1	2	3	1	3	3	3	4	3	3	4	1	3	3	3	3		99.9906	99.9903	99.9899	99.9903	99.9908	99.9924	99.9912
VIB3672	71360	71309	70997	70997	72903	72145	80093	79060	79050	79944	80085	80086	80087	13124	13125	13117	13224	13226	13225	12529	2	0	0	0	0	0	1	2	0	2	2	2	3	2	2	3	0	2	2	2	2	1		99.992	99.9911	99.9927	99.9932	99.9928	99.9927
VIB3673	71366	71315	71003	71003	72909	72151	80099	79066	79056	79950	80091	80092	80093	13124	13125	13117	13224	13226	13225	12529	2	0	0	0	0	0	1	2	0	2	2	2	3	2	2	3	0	2	2	2	2	1	0		99.9903	99.9905	99.9918	99.992	99.991
VIB3687	71366	71315	71003	71003	72909	72151	80099	79066	79056	79950	80091	80092	80093	13124	13125	13117	13224	13226	13225	12529	2	2	2	2	2	2	1	2	2	0	0	0	3	2	2	3	2	2	0	2	0	3	2	2		99.9909	99.993	99.9932	99.9929
VIB3782	71354	71303	70991	70991	72903	72145	80089	79054	79044	79940	80081	80082	80083	13124	13125	13117	13224	13226	13225	12523	2	0	0	0	0	0	1	2	0	2	2	2	3	2	2	3	0	2	2	2	2	1	0	0	2		99.9904	99.9918	99.9912
VIB3783	71360	71309	70997	70997	72903	72145	80093	79060	79050	79944	80085	80086	80087	13124	13125	13117	13224	13226	13225	12529	2	0	0	0	0	0	1	2	0	2	2	2	3	2	2	3	0	2	2	2	2	1	0	0	2	0		99.9934	99.9944
VIB3784	71354	71303	70991	70991	72903	72145	80089	79054	79044	79940	80081	80082	80083	13124	13125	13117	13224	13226	13225	12523	2	0	0	0	0	0	1	2	0	2	2	2	3	2	2	3	0	2	2	2	2	1	0	0	2	0	0		99.9931
VIB3785	71360	71309	70997	70997	72903	72145	80093	79060	79050	79944	80085	80086	80087	13124	13125	13117	13224	13226	13225	12529	2	0	0	0	0	0	1	2	0	2	2	2	3	2	2	3	0	2	2	2	2	1	0	0	2	0	0	0
VIB3786	71360	71309	70997	70997	72903	72145	80093	79060	79050	79944	80085	80086	80087	13124	13125	13117	13224	13226	13225	12529	2	0	0	0	0	0	1	2	0	2	2	2	3	2	2	3	0	2	2	2	2	1	0	0	2	0	0	0	0
VIB3787	71360	71309	70997	70997	72903	72145	80093	79060	79050	79944	80085	80086	80087	13124	13125	13117	13224	13226	13225	12529	2	0	0	0	0	0	1	2	0	2	2	2	3	2	2	3	0	2	2	2	2	1	0	0	2	0	0	0	0
VIB3788	71360	71309	70997	70997	72903	72145	80093	79060	79050	79944	80085	80086	80087	13124	13125	13117	13224	13226	13225	12529	2	2	2	2	2	2	1	2	2	2	2	2	3	2	2	3	2	0	2	0	2	3	2	2	2	2	2	2	2
VIB3789	71360	71309	70997	70997	72903	72145	80093	79060	79050	79944	80085	80086	80087	13124	13125	13117	13224	13226	13225	12529	2	0	0	0	0	0	1	2	0	2	2	2	3	2	2	3	0	2	2	2	2	1	0	0	2	0	0	0	0
VIB3790	71353	71302	70990	70990	72902	72144	80088	79053	79043	79939	80080	80081	80082	13124	13125	13117	13224	13226	13225	12523	2	2	2	2	2	2	1	0	2	2	2	2	1	0	0	1	2	2	2	2	2	3	2	2	2	2	2	2	2
VIB3791	71354	71303	70991	70991	72903	72145	80089	79054	79044	79940	80081	80082	80083	13124	13125	13117	13224	13226	13225	12523	2	0	0	0	0	0	1	2	0	2	2	2	3	2	2	3	0	2	2	2	2	1	0	0	2	0	0	0	0
VIB3707	71360	71309	70997	70997	72903	72145	80093	79060	79050	79944	80085	80086	80087	13124	13125	13117	13224	13226	13225	12529	2	0	0	0	0	0	1	2	0	2	2	2	3	2	2	3	0	2	2	2	2	1	0	0	2	0	0	0	0
VIB3708	71354	71303	70991	70991	72903	72145	80089	79054	79044	79940	80081	80082	80083	13124	13125	13117	13224	13226	13225	12523	2	0	0	0	0	0	1	2	0	2	2	2	3	2	2	3	0	2	2	2	2	1	0	0	2	0	0	0	0
VIB3709	71367	71316	71004	71004	72910	72152	80100	79067	79057	79951	80092	80093	80094	13125	13126	13118	13225	13227	13226	12530	3	1	1	1	1	1	2	3	1	3	3	3	4	3	3	4	1	3	3	3	3	2	1	1	3	1	1	1	1
VIB3710	71360	71309	70997	70997	72903	72145	80093	79060	79050	79944	80085	80086	80087	13124	13125	13117	13224	13226	13225	12529	2	0	0	0	0	0	1	2	0	2	2	2	3	2	2	3	0	2	2	2	2	1	0	0	2	0	0	0	0
VIB3711	71354	71303	70991	70991	72903	72145	80089	79054	79044	79940	80081	80082	80083	13124	13125	13117	13224	13226	13225	12523	2	0	0	0	0	0	1	2	0	2	2	2	3	2	2	3	0	2	2	2	2	1	0	0	2	0	0	0	0
VIB3760	71360	71309	70997	70997	72903	72145	80093	79060	79050	79944	80085	80086	80087	13124	13125	13117	13224	13226	13225	12529	2	0	0	0	0	0	1	2	0	2	2	2	3	2	2	3	0	2	2	2	2	1	0	0	2	0	0	0	0
VIB3763	71360	71309	70997	70997	72903	72145	80093	79060	79050	79944	80085	80086	80087	13124	13125	13117	13224	13226	13225	12529	2	0	0	0	0	0	1	2	0	2	2	2	3	2	2	3	0	2	2	2	2	1	0	0	2	0	0	0	0
VIB3764	71360	71309	70997	70997	72903	72145	80093	79060	79050	79944	80085	80086	80087	13124	13125	13117	13224	13226	13225	12529	2	0	0	0	0	0	1	2	0	2	2	2	3	2	2	3	0	2	2	2	2	1	0	0	2	0	0	0	0
VIB3766	71360	71309	70997	70997	72903	72145	80093	79060	79050	79944	80085	80086	80087	13124	13125	13117	13224	13226	13225	12529	2	0	0	0	0	0	1	2	0	2	2	2	3	2	2	3	0	2	2	2	2	1	0	0	2	0	0	0	0
VIB3767	71354	71303	70991	70991	72903	72145	80089	79054	79044	79940	80081	80082	80083	13124	13125	13117	13224	13226	13225	12523	2	0	0	0	0	0	1	2	0	2	2	2	3	2	2	3	0	2	2	2	2	1	0	0	2	0	0	0	0
VIB3770	71354	71303	70991	70991	72903	72145	80089	79054	79044	79940	80081	80082	80083	13124	13125	13117	13224	13226	13225	12523	2	0	0	0	0	0	1	2	0	2	2	2	3	2	2	3	0	2	2	2	2	1	0	0	2	0	0	0	0
VIB3834	71360	71309	70997	70997	72903	72145	80093	79060	79050	79944	80085	80086	80087	13124	13125	13117	13224	13226	13225	12529	2	2	2	2	2	2	1	2	2	0	0	0	3	2	2	3	2	2	0	2	0	3	2	2	0	2	2	2	2
VIO3648	73601	73587	73312	73312	74512	73961	81140	80241	80231	80997	81120	81123	81124	22587	22588	22581	22815	22816	22816	23148	22508	22508	22508	22508	22508	22508	22507	22508	22508	22508	22508	22508	22509	22508	22508	22509	22508	22508	22508	22508	22508	22509	22508	22508	22508	22508	22508	22508	22508
VIB164	73578	73564	73289	73289	74488	73937	81115	80216	80206	80972	81095	81098	81099	22586	22587	22580	22801	22802	22802	23128	22496	22496	22496	22496	22496	22496	22495	22496	22496	22496	22496	22496	22497	22496	22496	22497	22496	22496	22496	22496	22496	22497	22496	22496	22496	22496	22496	22496	22496
VIB3802	73490	73476	73201	73201	74397	73879	81031	80132	80122	80888	81011	81014	81015	22510	22511	22504	22741	22742	22742	23073	22419	22419	22419	22419	22419	22419	22418	22419	22419	22419	22419	22419	22420	22419	22419	22420	22419	22419	22419	22419	22419	22420	22419	22419	22419	22419	22419	22419	22419
VIB3804	73490	73476	73201	73201	74397	73879	81031	80132	80122	80888	81011	81014	81015	22510	22511	22504	22741	22742	22742	23073	22419	22419	22419	22419	22419	22419	22418	22419	22419	22419	22419	22419	22420	22419	22419	22420	22419	22419	22419	22419	22419	22420	22419	22419	22419	22419	22419	22419	22419
VIB543	73570	73550	73275	73275	74475	73924	81102	80204	80194	80959	81082	81085	81086	22584	22585	22578	22812	22813	22813	23145	22505	22505	22505	22505	22505	22505	22504	22505	22505	22505	22505	22505	22506	22505	22505	22506	22505	22505	22505	22505	22505	22506	22505	22505	22505	22505	22505	22505	22505
VIO9100	73247	73233	72957	72957	74370	73822	80775	79874	79866	80632	80755	80758	80759	22285	22286	22279	22515	22516	22516	22827	22199	22199	22199	22199	22199	22199	22198	22199	22199	22199	22199	22199	22200	22199	22199	22200	22199	22199	22199	22199	22199	22200	22199	22199	22199	22199	22199	22199	22199
VIB1234	73486	73472	73197	73197	74396	73845	81022	80123	80113	80879	81002	81005	81006	22582	22583	22576	22810	22811	22811	23142	22503	22503	22503	22503	22503	22503	22502	22503	22503	22503	22503	22503	22504	22503	22503	22504	22503	22503	22503	22503	22503	22504	22503	22503	22503	22503	22503	22503	22503
VIB1365	73486	73472	73197	73197	74396	73845	81022	80123	80113	80879	81002	81005	81006	22582	22583	22576	22810	22811	22811	23142	22503	22503	22503	22503	22503	22503	22502	22503	22503	22503	22503	22503	22504	22503	22503	22504	22503	22503	22503	22503	22503	22504	22503	22503	22503	22503	22503	22503	22503
VIB1366	73486	73472	73197	73197	74396	73845	81022	80123	80113	80879	81002	81005	81006	22582	22583	22576	22810	22811	22811	23142	22503	22503	22503	22503	22503	22503	22502	22503	22503	22503	22503	22503	22504	22503	22503	22504	22503	22503	22503	22503	22503	22504	22503	22503	22503	22503	22503	22503	22503
VIB1926	73486	73472	73197	73197	74396	73845	81022	80123	80113	80879	81002	81005	81006	22582	22583	22576	22810	22811	22811	23142	22503	22503	22503	22503	22503	22503	22502	22503	22503	22503	22503	22503	22504	22503	22503	22504	22503	22503	22503	22503	22503	22504	22503	22503	22503	22503	22503	22503	22503
VIB3801	73601	73587	73312	73312	74510	73959	81138	80239	80229	80995	81118	81121	81122	22587	22588	22581	22815	22816	22816	23148	22507	22507	22507	22507	22507	22507	22506	22507	22507	22507	22507	22507	22508	22507	22507	22508	22507	22507	22507	22507	22507	22508	22507	22507	22507	22507	22507	22507	22507
TW138_17	73597	73583	73308	73308	74507	73956	81133	80234	80224	80990	81113	81116	81117	22585	22586	22579	22813	22814	22814	23146	22505	22505	22505	22505	22505	22505	22504	22505	22505	22505	22505	22505	22506	22505	22505	22506	22505	22505	22505	22505	22505	22506	22505	22505	22505	22505	22505	22505	22505
TW141_17	73597	73583	73308	73308	74507	73956	81133	80234	80224	80990	81113	81116	81117	22585	22586	22579	22813	22814	22814	23146	22505	22505	22505	22505	22505	22505	22504	22505	22505	22505	22505	22505	22506	22505	22505	22506	22505	22505	22505	22505	22505	22506	22505	22505	22505	22505	22505	22505	22505
VIB2702	73486	73472	73197	73197	74396	73845	81022	80123	80113	80879	81002	81005	81006	22582	22583	22576	22810	22811	22811	23142	22503	22503	22503	22503	22503	22503	22502	22503	22503	22503	22503	22503	22504	22503	22503	22504	22503	22503	22503	22503	22503	22504	22503	22503	22503	22503	22503	22503	22503
VIB2993	73486	73472	73197	73197	74396	73845	81022	80123	80113	80879	81002	81005	81006	22582	22583	22576	22810	22811	22811	23142	22503	22503	22503	22503	22503	22503	22502	22503	22503	22503	22503	22503	22504	22503	22503	22504	22503	22503	22503	22503	22503	22504	22503	22503	22503	22503	22503	22503	22503
VIB3004	73486	73472	73197	73197	74396	73845	81022	80123	80113	80879	81002	81005	81006	22582	22583	22576	22810	22811	22811	23142	22503	22503	22503	22503	22503	22503	22502	22503	22503	22503	22503	22503	22504	22503	22503	22504	22503	22503	22503	22503	22503	22504	22503	22503	22503	22503	22503	22503	22503
VIB3273	73597	73583	73308	73308	74507	73956	81135	80236	80226	80992	81115	81118	81119	22583	22584	22577	22812	22813	22813	23144	22504	22504	22504	22504	22504	22504	22503	22504	22504	22504	22504	22504	22505	22504	22504	22505	22504	22504	22504	22504	22504	22505	22504	22504	22504	22504	22504	22504	22504
VIB3468	73486	73472	73197	73197	74396	73845	81022	80123	80113	80879	81002	81005	81006	22582	22583	22576	22810	22811	22811	23142	22503	22503	22503	22503	22503	22503	22502	22503	22503	22503	22503	22503	22504	22503	22503	22504	22503	22503	22503	22503	22503	22504	22503	22503	22503	22503	22503	22503	22503
VIB3703	73486	73472	73197	73197	74396	73845	81022	80123	80113	80879	81002	81005	81006	22583	22584	22577	22811	22812	22812	23143	22504	22504	22504	22504	22504	22504	22503	22504	22504	22504	22504	22504	22505	22504	22504	22505	22504	22504	22504	22504	22504	22505	22504	22504	22504	22504	22504	22504	22504
NCTC12872T	103542	103536	103228	103228	103781	103594	104887	104898	104877	104877	104868	104872	104868	93933	93933	93927	93658	93659	93659	93789	93704	93704	93704	93704	93704	93704	93698	93703	93704	93704	93704	93704	93704	93703	93703	93704	93704	93704	93704	93704	93699	93704	93704	93704	93704	93699	93704	93699	93704
[truncated: 38 more columns]
