# Supplementary material for: Phylogeography and host specificity of Pasteurellaceae pathogenic to sea-farmed fish in the north-east Atlantic
Source: Front Microbiol. 2023 Sep 22;14:1236290. doi: 10.3389/fmicb.2023.1236290 (PMC10556747; doi:10.3389/fmicb.2023.1236290)
Supplement: Supplementary file 2 [file Data_Sheet_2.XLSX]

## Sheet: Ark1
Table S2: Square matrix showing pairwise ANI distances (in percent) between selected sensu stricto members of the Pasteurellaceae genera Actinobacillus, Pasteurella and Haemophilus, alongside Pasteurella skyensis, ‘Pasteurella atlantica’ and Phocoenobacter uteri. See also Figure 4 for a neighbour joining tree built from these values.
Species	Strain identifier	Genome accession no.	Actinobacillus capsulatus	Actinobacillus pleuropneumoniae	Actinobacillus suis	Actinobacillus vicugnae	Haemophilus aegyptius	Haemophilus haemolyticus	Haemophilus influenzae	Haemophilus seminalis	Pasteurella dagmatis	Pasteurella multocida subsp. multocida	Pasteurella multocida subsp. septica	Pasteurella multocida subsp. gallicida	Phocoenobacter uteri	'Pasteurella atlantica'	Pasteurella skyensis
Actinobacillus capsulatus	DSM 19761T	GCA_000374285.1		87.2689	92.4117	83.17	76.4674	76.6379	76.4781	76.3088	76.3391	76.1608	76.0318	75.9976	76.3171	75.8741	75.8579
Actinobacillus pleuropneumoniae	ATCC 27088T	GCA_003290385.1	87.2689		88.4145	82.0607	76.7727	76.6583	76.795	76.5528	76.4296	76.2643	76.2572	76.181	76.2879	75.9344	75.9736
Actinobacillus suis	ATCC 33415T	GCA_000739435.1	92.4117	88.4145		83.3503	76.7581	76.832	76.8447	76.6722	76.5639	76.2771	76.2709	76.1672	76.6478	76.1074	76.1446
Actinobacillus vicugnae	W16181T	GCA_901687125.1	83.17	82.0607	83.3503		76.7391	76.7581	76.8191	76.7217	76.4966	76.1208	76.1398	76.1377	76.7092	76.2774	76.2031
Haemophilus aegyptius	NCTC 8502T	GCA_900475885.1	76.4674	76.7727	76.7581	76.7391		91.7162	97.1954	90.0639	77.6036	77.2279	77.1381	77.1379	76.2875	76.196	76.1408
Haemophilus haemolyticus	ATCC 33390T	GCA_004368535.1	76.6379	76.6583	76.832	76.7581	91.7162		91.919	93.3327	77.7206	77.2396	77.3352	77.2443	76.2825	76.0265	76.0168
Haemophilus influenzae	NCTC 8143T	GCA_001457655.1	76.4781	76.795	76.8447	76.8191	97.1954	91.919		90.2861	77.7435	77.3395	77.3481	77.3077	76.3415	76.188	76.1064
Haemophilus seminalis	SZY H1T	GCA_006384255.1	76.3088	76.5528	76.6722	76.7217	90.0639	93.3327	90.2861		77.5003	77.2059	77.0695	77.1177	76.2297	75.8946	75.9504
Pasteurella dagmatis	NCTC 11617T	GCA_900186835.1	76.3391	76.4296	76.5639	76.4966	77.6036	77.7206	77.7435	77.5003		80.2522	80.1794	79.9659	76.4495	76.0668	76.1563
Pasteurella multocida subsp. multocida	NCTC 10322T	GCA_900187275.1	76.1608	76.2643	76.2771	76.1208	77.2279	77.2396	77.3395	77.2059	80.2522		96.7459	98.8659	76.1774	75.8694	76.0003
Pasteurella multocida subsp. septica	NCTC 11995T	GCA_900454845.1	76.0318	76.2572	76.2709	76.1398	77.1381	77.3352	77.3481	77.0695	80.1794	96.7459		96.7721	76.1334	75.7887	75.965
Pasteurella multocida subsp. gallicida	NCTC 10204T	GCA_900636625.1	75.9976	76.181	76.1672	76.1377	77.1379	77.2443	77.3077	77.1177	79.9659	98.8659	96.7721		76.1247	75.765	75.9997
Phocoenobacter uteri	NCTC 12872T	GCF_900454895.1	76.3171	76.2879	76.6478	76.7092	76.2875	76.2825	76.3415	76.2297	76.4495	76.1774	76.1334	76.1247		82.915	81.443
'Pasteurella atlantica'	VIO9100	GCF_018343795.1	75.8741	75.9344	76.1074	76.2774	76.196	76.0265	76.188	75.8946	76.0668	75.8694	75.7887	75.765	82.915		87.1812
Pasteurella skyensis	95A1T	GCF_013377295.1	75.8579	75.9736	76.1446	76.2031	76.1408	76.0168	76.1064	75.9504	76.1563	76.0003	75.965	75.9997	81.443	87.1812
